# Supplementary material for: PDMS Micropatterns Coated with PDA and RGD Induce a Regulatory Macrophage-like Phenotype
Source: Micromachines (Basel). 2023 Mar 17;14(3):673. doi: 10.3390/mi14030673 (PMC10052727; doi:10.3390/mi14030673)
Supplement: Supplementary file 1 [file micromachines-14-00673-s001.zip]

Archive with 1 entries (1 files):
- micromachines-2242728-supplementary.pdf
